# Supplementary material for: Liensinine Prevents Acute Myocardial Ischemic Injury via Inhibiting the Inflammation Response Mediated by the Wnt/β-Catenin Signaling Pathway
Source: Int J Mol Sci. 2025 May 10;26(10):4566. doi: 10.3390/ijms26104566 (PMC12110967; doi:10.3390/ijms26104566)
Supplement: Supplementary file 1 [file ijms-26-04566-s001.zip]

Archive with 1 entries (1 files):
- ijms-3570261-supplementary.pdf
